# Supplementary material for: Comprehensive Analysis of the Immune Response to SARS-CoV-2 Epitopes: Unveiling Potential Targets for Vaccine Development
Source: Biology (Basel). 2025 Jan 14;14(1):67. doi: 10.3390/biology14010067 (PMC11761943; doi:10.3390/biology14010067)
Supplement: Supplementary file 1 [file biology-14-00067-s001.zip]

Archive with 1 entries (1 files):
- biology-3330086- supplementary material.pdf
